# Supplementary material for: Genetic Variants Identified from Epilepsy of Unknown Etiology in Chinese Children by Targeted Exome Sequencing
Source: Sci Rep. 2017 Jan 11;7:40319. doi: 10.1038/srep40319 (PMC5225856; doi:10.1038/srep40319)
Supplement: Supplementary Table S1 [file srep40319-s2.xls]

## Sheet: trios
Supplementary Table S1. Sum up of the clinical records of the 63 patients.
Proband ID	Gender	Birth-date	Antecedent and birth history	Birth Weight(g)	Diagnosis	Onset age	Seizure type	Family Seizure History	Development before seizures	Brain imaging	EEG	EEG(Extensive Or Focal)	Metabolic screening	Facial features	Head circumference	Others physical examination	Response to AEDs	ketogenic diet	Development at Last Review
D1471	M	2011.08.31	G3P1(twice spontaneous abortion),Normal, infection ,hypoglycemia at 12days old	3100	LGS	1.5y	Tonic-clonic seizures with fever at 1.5 years old, even status epilepticus ; transform to Myoclonic seizures,spasms,at 2.5 years odl	His mother have suspected seizure with ferbile at childhood	Normal	MRI(2.5y):Absence of septum pellucidum, enlarged bilateral ventricle, finer bilateral artery	VEEG(1.5y): no recorded epileptic discharge ; VEEG(2.5y): spike wave, sharp wave at Left frontal lobe, frontal lobe	Extensive	Negative	Normal	Normal	CHD(VSD)	Intractable to VPA+TPM, Response to ACTH,relapse 6 months later	/	Intelligence regression after the seizure at 2.5 years, loss of language, after the usage to ACTH,he have partial recovery
D1425	M	2004.07.03	G1P1, Normal	3600	LGS	2y	Spasms;myoclonic seizures	negative	Delayed	MRI(2y):normal	EEG(8y): Mass of sharp and slow wave complex，spike wave;(10y) less epileptic discharge compared with before (11y)mass of sharp, sharp and slow wave,spike and ware wave	Extensive	Negative	sharp jaw	Normal	/	Reduce 50% by VPA(8ml bid)+TPM(50mg bid)+CLZ(1.3mg 1mg)	/	Severe intelectual disabilities
D1353	M	2009.04.26	G1P1, Normal	3200	Dravet Syndrome	6m	Tonic seizure with fever at 6m, without after 2y, began to have myoclonic seizures	Postive	Normal	MRI(1y):normal ; (2y): normal	EEG(6m): no recorded epileptic discharge; (1y):Slow spike and weave ;(3y)sharp wave, sharp and slow wave complex, more obvious at forehead	Extensive	Negative	Normal	Normal	/	Intractable to full dose of OXC, LEV, VPA; also to vagus nerve stimulation; seizure free for 2 months to VPA+CLA+PB	/	Severe intelectual disabilities
D1360	F	2008.10.19	G1P1, Normal	3600	EEIE;Rett syndrome?	6m	Tonic seizure; ocular myoclonus	negative	Delayed	CT(1y):increased brain gap ; MRI(2y):cerebral dysplasia;	EEG(1y 09-3169 ) Sharp and slow wave complex，spike wave;(2y)(3y)no recorded epileptic discharge (5y)Sharp and slow wave complex	Extensive	Negative	Normal	49cm at 8 months old >2SD	Hands stereotyped action; depigmentation (3*4cm )	Reduced 75% under VPA(7ml bid)+LEV(37.5mg bid)	/	Severe intelectual disabilities
D1433	M	2013.03.26	G1P1, Normal	4200	EE	6m	Complex partial seizures ,secondarily generalized; even status epilepticus	negative	Delayed	MRI(15m): Enlarged extracerebral gape	VEEG(7m):no recorded epileptic discharge ; (14m):slow brain electrical activity( 2-3Hzδand 4-5Hz Ɵ waves);mass of high δ and Ɵ waves;(2.3y): sharp waves ;sharp and slow wave complex	Extensive	Negative	Normal	Normal	/	Intractable to VPA,OXC.CLZ.LEV.	/	Severe intelectual disabilities
D1331	M	2006.10.1	G2P2, Normal	3000	GEFS+	5y	Tonic-clonic seizures with fever>39 at 4y, without fever at 6y ,even had SE	Postive (Old brother had FS from 5y to 8y)	Normal	MRI(6y):normal	EEG(6y ): Some sharp waves and slow wave complex,obvious at forehead	Extensive	/	Normal	Normal	Cafe-au-Lait Spots	Seizure free for 2y under OXC,irascibility after LEV	/	Normal
D1339	M	2007.02.11	G1P1, Normal	3400	GEFS+	8m	Tonic-clonic seizures with fever,without fever afer 5y	Postive(Mother ,Mother's sister and Mother'mother all had FS)	Normal	MRI(5y):normal	EEG(5y ):Sharp waves and slow wave complex;(7y): no recorded epileptic discharge	Extensive	/	Normal	Normal	/	Seizure free for 2.5y at VAP+LEV		Normal
D1306	M	2006.07.03	G1P1, Normal	3200	FS	1y	Tonic-clonic seizures with fever>39	Postive (Mother had FS from 3y to 8y)	Normal	MRI(7y):normal	EEG(7y ):no recorded epileptic discharge	Extensive	/	Normal	Normal	/	Seizure free for 3y under VAP		Normal
D1346	F	2004.08.10	G1P1, Normal	3400	FS BECT	5y	Tonic-Clonic seizures with fever>39; Tonic-Clonic seizures in the sleep	Postive(Both parents have FS, mother's sister have FS)	Normal	MRI(8y):normal	EEG(8y) centro-temporal spikes	Focal	/	Normal	Normal	/	seizure free for 2 years under of OCX	/	Normal
D1212	M	2003.12.22	G1P1, Normal	2700	CAE	8y	Absence	Postive(His twin brother have CAE with the same features from 8.5 years old)	Normal	MRI(8y):normal	EEG(8y)3 c/s spike slow complex waves;(10y)no recorded epileptic discharge	Extensive	/	Normal	Normal	/	seizure free for 3 years under of VPA	/	Normal
D1214	F	2009.09.23	G1P1, Normal	2600	CAE	3y	Absence	Postive(His twin sister have CAE with the same features from 3.5 years old)	Normal	CT(3y):normal	EEG(3y)2.5-3C/S sharp and slow wave complex;(5y)no recorded epileptic discharge	Extensive	/	Normal	Normal	/	seizure free for 3 years under of VPA	/	Normal
D1383	M	2007.05.05	G1P1, Normal	3400	CAE	6y	Absence,Tonic-Clonic seizures	Postive( Father has CAE at childhood)	Normal	MRI(6y):normal	EEG(6y)3Hz spike-wave (8y)no recorded epileptic discharge	Extensive	/	Normal	Normal	Cafe-au-Lait Spots(5*2cm)	seizure free for 2 years after VPA (0.5qd)	/	Normal
D1349	F	2007.09.07	G1P1, Normal	3600	CAE	5y	Absence	negative	Normal	MRI(6y):normal	EEG(6y)3Hz spike-wave	Extensive	/	Normal	Normal	/	seizure free for 2 years under of VPA	/	Normal
D1359	F	2006.11.28	G1P1, Normal	3450	CAE	6y	Absence	negative	Normal	MRI(6y):normal	VEEG(6y)2.5-3C/S sharp and slow wave complex	Extensive	/	Normal	Normal	/	seizure free for 2 years under of LTG	/	Normal
D1384	F	2003.01.15	G1P1, Normal	3150	CAE	4y	Absence	negative	Normal	MRI5y):normal	EEG(4y)3Hz spike-wave;(6y)(7y):no recorded epileptic discharge	Extensive	/	Normal	Normal	/	seizure free for 2 years under of VPA	/	Normal
D1422	F	2006.04.15	G2P1, Normal	3200	CAE	5y	Absence,ocular myoclonus	negative	Normal	MRI(8y):normal	EEG(7y)2.5-3Hz spike-wave;	Extensive	/	Normal	Normal	/	seizure free for 2.5 years under of VPA	/	Normal
D1481	M	2007.04.26	G2P1, Normal	3400	CAE	6.5y	Absence	negative	Normal	MRI(7y):normal	EEG(7y)2-3Hz spike-wave	Extensive	/	Normal	Normal	/	seizure free for 1.5 years under of VPA	/	Normal
D1487	M	2006.04.02	G1P1, Normal	3100	CAE	4y	Absence；Hand automatism	negative	Normal	MRI(5y):normal	EEG(3y)3Hz spike-wave;		/	Normal	Normal		Reduced 75% by VPA(0.5 qd), seizure free for one years under VPA(0.5 0.25 )+LTG(25mg bid)	/	Normal
D1411	M	2009.10.28	G1P1, Normal	3350	EP;ASD	1y	Myoclonic seizure,most before getting asleep	negative	Delayed	MRI(3y)：normal	EEG( 4y)Sharp waves and slow wave complex,epileptogenic focus on the right side of the front of the temporal and the left temporal central;(6y) no recorded epileptic discharge	Focal	Negative	Normal	Normal	Autism feature(Poor eye contact, hitting desk);ASD parental assessment 88 scores, with obvious Autism manifestation	Reduced 75% by VPA(5ml bid)+LEV(25mg bid), now seizure free for half a years	/	Moderate intelectual disabilities
D1416	M	2008.09.18	G1P1, Normal	3350	EP;ASD	2.5y	Tonic-clonic seizures with fever	negative	Delayed	MRI(4y)：myelination at the bilateral temporal and parietal cortex	EEG(5y)High sharp wave and some sharp and slow wave complex(5y)	Extensive	Negative	Normal	Normal	Autism feature(Wierd behaviour, grabbing hair) ,Autism parents' scale:55, suspicious ASD	nephrotic syndrome	/	Severe intelectual disabilities
D1470	M	2006.06.18	G1P1, Normal	3100	EP ASD	2y	Once tonic-clonic seizures with fever at 2.5y, frequent myoclonus seizure in cluster after 5y	negative	Delayed	PET-CT(7y)：Left temporal lobe of the left temporal lobe irregular low density image, a metabolic loss, considering softening foci	EEG(5y)Mass of spike wave, multiple spike wave,spike and ware complex；（8y）：mass of 1.5-3Hz spike and ware wave；2-3Hzmultiple spike and slow wave complex，sharp waves，more obvious at left frontal lobe	Extensive	Negative	Normal	Normal	Autism feature(stereotyped movement)	Seizure free for half of a year under VPA(0.25 0.5)	/	Severe intelectual disabilities
D1330	F	2006.11.30	G1P1, Normal	3000	EP;MR	1y	Tonic-clonic seizures with fever<38	negative	Delayed	MRI(6y):normal	EEG(2.5y): some sharp waves ;(3y)(4y)(6y)no recorded epileptic discharge	Extensive	/	Normal	Normal	Cafe-au-Lait Spots(1.5*1.5cm;1.5*0.8cm)	Seizure free for 2y under VPA(5ml bid)+LTG(37.5mg bid)	/	Moderate intelectual disabilities
D1426	F	2012.08.10	G2P2, full-term neonate with low birth weight	2500	EP;MR	15m	Tonic-Clonic seizures	Postive	Delayed	MRI(2y):Bilateral ventricle and three ventricle enlargement, less periventricular white matter	EEG(2y):no recorded epileptic discharge	/	Negative	Craniofacial abnormalities	43.8cm at 18 months old <2SD	CHD(patent ductus arteriosus, atrialseptal defect )	Without drugs, about twice seizurs in 1 years	/	Severe intelectual disabilities
D1430	F	2010.01.10	G1P1, G36w, twin	2600	EP;MR	3y	Tonic-Clonic seizures	Postive(The same clinical feature exists in his monozygotic sister from 3.5y )	Delayed	MRI(2y):normal	EEG(3.5y):Spike and sharp wave		/	Normal	Normal	S1 cryptomerorachischisis	Seizure free for 1 years under VPA (5ml bid)	/	Moderate intelectual disabilities
D1358	M	2009.09.10	G1P1, Normal	3150	EP;MR	5m	Tonic-Clonic seizures	Postive（His mother and aunt have PKD）	Intelectual decline after reccurence	CTl(7m): Norma;MRI(3y):Bilateral temporal angle hyperplasia, bilateral parietal lobe abnormal signal	EEG(7m)Sharp and slow wave complex ; no epilepttic wave after recurrence	Extensive	Negative	Normal	Normal	/	Seizure free for 2y after VPA; after recurrence, seizure free for 1years to VPA+OXC.		Moderate intelectual disabilities
D1362	M	2007.08.30	G1P1,Intrauterine hypoxia	2800	EP;MR	2m； recurrence at 4y	Tonic-Clonic seizures,complex right partial seizures after recurrence	Postive(his uncle had EP )	Normal	MRI(6y):normal	EEG(6y)Sharp and slow wave complex，spike wave at right forehead	Focal	/	Normal	Normal	/	Seizure free for 2y after VPA; after recurrence, decreased 75% by OCX（0.3 bid）	/	Moderate intelectual disabilities
D1427	M	2005.07.19	MRI（Clear Cerebellar gyrus)(8y)	Mass of multiple spike and slow wave complex with IPS	Photosensitive epilepsy	6y	Eye muscle myoclonus		Normal	MRI(8y)：Clear Cerebellar gyrus	EEG(8y)：Mass of multiple spike and slow wave complex with IPS								Mental regression after the seizure
D1324	F	2010.07.09	G1P1, Normal	3000	Frontal lobe epilepsy	5m	Absence ,Right partial complex seizures , secondarily generalized with fearful look	negative	Normal	MRI(2y):normal	EEG（11m）：sharp waves and spike waves originate from left occiput (2y)： sharp and sharp and slow wave complex,spike wave,multi-spike and slow waves at the left side	Focal	Negative	Normal	Normal	Anus malformations	Intractable to full dose of VPA+TPM+OXC+CLZ	/	Moderate intelectual disabilities,DQ 78
S4	M	2005.03.01	G1P1, Normal	3100	IS ;TS	4m	Spasms; myoclonic seizures after 4 years-old	negative	Normal	CT(4m)：Enlarged extracerebral gap;MRI(9y) sub-ependymal nodules	EEG(4m): hyperarrhythmia; (4y)(6y) no epileptic discharge	Extensive	/	Normal	Normal	Depigmented spot	Spasms was intractable to VPA(5ml bid)+TPM(25mg bid); and now have seizure free for three years by VPA(0.5 qd)+LEV(0.375 bid)	/	Severe intelectual disabilities
S7	M	2011.07.08	G5P1,twice spontaneous abortion	3400	IS	3.4m	Spasms in cluster	negative	Delayed	MRI(8m):Cerebral dysplasia;Myelin developmental delay	EEG(4m): hyperarrhythmia; (8m) hyperarrhythmia;(2y)spike wave and sharp waves (3y)no recorded epileptic discharge	Extensive	Negative	Normal	45cm at 2 years old <3SD	/	Seizure free for 2y after VPA(5ml bid) + TPM(37.5mg bid)	/	Severe intelectual disabilities
S14	M	2010.07.05	G1P1,Normal	2900	IS	7m	Spasms in cluster	negative	Normal	MRI(8m):normal	EEG(7m): hyperarrhythmia;(1y)hyperarrhythmia;(2y)multiple spike and slow wave complex	Extensive	Negative	Normal	Normal	/	Reduced 90% by VPA(5ml bid)+TPM(37.5mg bid)+CLZ(0.5mg qn) for 1 years	Tried ketogenic diet for 6 months，seizure stills	Severe intelectual disabilities
S23	M	2010.04.08	G2P1, Normal	3150	IS	6m	Spasms in cluster	negative	Normal	MRI(7m):Enlarged extracerebral gap (22m)Cerebral dysplasia	EEG(7m): hyperarrhythmia;(1y)multiple spike and slow wave complex;(2y)(2.5y)no recorded epileptic discharge	Extensive	Negative	Normal	Normal	/	Seizure free for 2y after VPA(5ml bid) + TPM(37.5mg bid)+CLZ(0.4mg qn)	/	Severe intelectual disabilities
S29	F	2011.09.15	G1P1,Normal	3800	IS	2m	Spasms,myoclonic seizures	negative	Delayed	MRI(3m):normal	EEG(3m): aytipical hyperarrhythmia;(1y)mass of sharp and spike waves (2y)multiple spike and slow wave complex	Extensive	Negative	Normal	Normal	/	Intractable to full dose of VPA+TPM+LEV+CLZ	/	Severe intelectual disabilities
S34	M	2011.05.12	G1P1,Normal	3100	IS	5m	Spasms in cluster	negative	Normal	MRI(6m):normal	EEG(6m): hyperarrhythmia;（1y）multiple spike and slow wave complex （2y）no recorded epileptic discharge	Extensive	Negative	Normal	Normal	/	Seizure free for 2.5 years under VPA(5ml bid)+TPM(37.5mg bid)	/	Severe intelectual disabilities
S42	M	2008.09.24	G2P2,Normal	3500	IS	4m	Spasms in cluster	negative	Normal	MRI(5m):normal	EEG(5m): hyperarrhythmia;	Extensive	/	Normal	Normal	/	Loss of follow-up	/	Loss of follow-up
S43	M	2008.09.20	G2P2,Normal	3400	IS	36m	Spasms in cluster	negative	Normal	MRI(3y):normal	EEG(3y): hyperarrhythmia;(3.5y)Multiple Spike wave Foci	Extensive	Negative	Normal	Normal	/	Spasms stop afer the useage of ATCH, relapsed 6 months later, and seizure was intractable to full dose of VPA+TPM+LEV+CLZ,now used chinese traditional medicine	/	Severe intelectual disabilities
S60	M	2007.09.18	G1P1,Have a fever during pregnancy	3150	IS	6m	Spasms in cluster;	negative	Normal	MRI(6m):Enlarged extracerebral gap	EEG(7m): hyperarrhythmia;(14m)Multiple Spike wave (2y) no epilepttic wave recorded	Extensive	Negative	Normal	Normal	/	Spasms was intractable to full dose of VPA+TPM+LEV+CLZ,now used phenobarbital,seizure reduced 75% compared with before	Tried ketogenic diet for 1 months，intolerance the ketogenic diet	Severe intelectual disabilities
S67	F	2009.07.24	G1P1,Normal	3200	IS	10m	Spasms in cluster;myoclonic seizures;absence	negative	Normal	MRI(15m): Delayed myelinization	EEG(11m): hyperarrhythmia;(2y) 2.5-3HZ high amplitude sharp and slow wave (3y)mass of multiple spike and slow wave	Extensive	Negative	Normal	Normal	/	Intractable to full dose of VPA+TPM+OXC+CLZ+VGB	/	Severe intelectual disabilities
S81	M	2003.01.09	G2P2,Normal	3250	IS	4m	Spasms in cluster; Tonic-Clonic seizures	negative	Normal	MRI(5m):normal	EEG(5m): hyperarrhythmia; (1y)mass of multiple spike and slow wave	Extensive	Negative	Normal	Normal	/	Spasms stop at 3 years old, started tonic-clonic seizures at 8 years old, treated by VPA(0.5 qd )+OXC(0.3 bid),have seizure once a year	/	Severe intelectual disabilities
S82	M	2011.10.22	G1P1,Normal	3800	IS	5m	Spasms in cluster	negative	Normal	MRI(7m):Bilateral frontal and temporal ventricle enlargement	EEG(6m): hyperarrhythmia;(11m)no recorded epileptic discharge (15m)no recorded epileptic discharge	Extensive	/	Normal	Normal	/	Spasms stop after 1 weeks later treated by prednisone , seizure free for two years under TPM(25mg bid)+VPA(3.5ml bid), now have stop taking AEDS	/	Normal
S86	M	2010.10.04	G1P1,Normal	3100	IS	4m	Spasms in cluster	negative	Normal	MRI(9m):normal (2y)normal	EEG(6m): hyperarrhythmia;(1y)hyperarrhythmia ;(2y)hyperarrhythmia	Extensive	Negative	Normal	Normal	/	Intractable to full dose of VPA+TPM+LEV+CLZ	Tried ketogenic diet for 6 months，seizure stills	Severe intelectual disabilities
S92	F	2011.07.11	G2P2,Normal	3900	IS	1.5m	Spasms in cluster	negative	Delayed	MRI(3m):cerebral dysplasia	EEG(5m): hyperarrhythmia; (1y):hyperarrhythmia	Extensive	Negative	Normal	Normal	/	Intractable to VPA(5ml bid)+TPM(25mg bid), withdrawal all the AEDS now	/	Severe intelectual disabilities
S95	M	2006.09.30	G2P2,Normal	3600	IS	4m	Spasms in cluster; myoclonic seizures	negative	Normal	MRI(6y):cerebral dysplasia	EEG(6m): hyperarrhythmia;(3y),Multifocal sharp wave,sharp and slow wave complex	Extensive	Negative	Normal	Normal	/	Intractable to full dose of VPA+TPM+LEV+CLZ+VGB	/	Severe intelectual disabilities
S96	F	2011.04.50	G2P1,Normal	2600	IS	9.5m	Spasms in cluster；Myoclonia atonic seizure	negative	Normal	MRI(10m)：normal，CT (13m)：Bilatera temporofrontal severehead ventricle enlargement, Lateral ventricle hyperplasia	EEG(10m): hyperarrhythmia; （1y）hyperarrhythmia （2y）less epileptic discharge compared with before	Extensive	Negative	Normal	Normal	/	Intractable to full dose of VPA+TPM+LEV+CLZ+VGB, now treated by VPA(0.25 qd)+LEV(0.25 bid),combined with Chinses traditional medicine	Tried ketogenic diet for 6 months，seizure stills	Severe intelectual disabilities
S107	F	2011.12.27	G1P1,intrauterine growth retardation	2100	IS	7m	Spasms in cluster	negative	Delayed	MRI(7m)：Bilateral ventricle and the third ventricle hyperplasia	EEG(6m): hyperarrhythmia;	Extensive	Negative	micrognathia	37cm at 7 months old(<5SD)	congenital vertical talus;cortical blindness;umbilical hernia;feeding difficulty	Intractable to VPA(5ml bid)+TPM(37.5mg bid); now treated by phenobarbital(20mg bid)	/	Severe intelectual disabilities
S121	F	2011.08.19	G1P1,Normal	3000	IS	2m	Spasms in cluster; nystagmus accompanied by loss of consciousness	negative	Normal	MRI(13m)：normal，(4y)normal	EEG(10m): hyperarrhythmia;(2y)mass of sharp, sharp and slow wave ;multiple spike and slow wave	Extensive	Negative	Normal	Normal	/	Intractable to full dose of VPA+TPM+LEV+CLZ+OXC	Tried ketogenic diet for 12 months，seizure stills	Severe intelectual disabilities
S125	M	2009.10.25	G1P1,Normal	3250	IS	5m	Spasms in cluster	negative	Normal	MRI(4y):normal	EEG(6m): hyperarrhythmia;	Extensive	Negative	Normal	Normal	/	Loss of follow-up	/
S129	F	2010.10.11	G1P2,Normal	3000	IS	4m	Spasms in cluster; myoclonic seizures; Tonic-Clonic seizures	negative	Normal	MRI(1y):Bilateral frontal and temporal ventricle enlargement	EEG(12m)more sharp waves, spike and ware wave ,multiple spike and slow wave complex ; epileptic foci at the right side of the temporal(17m): sharp waves, sharp and slow wave complex	Extensive	Negative	Normal	Normal	/	Started to treat at 1 years later, Reduced 50% by TPM(50mg bid)+VPA(5ml bid)	/	Severe intelectual disabilities
S132	M	2012.11.03	G1P1,Normal	3750	IS	4m	Spasms in cluster; myoclonic seizures; Tonic-Clonic seizures	negative	Normal	MRI(5m):Lateral ventricle enlargement	EEG(4m): hyperarrhythmia;	Extensive	Negative	Normal	Normal		Loss of follow-up		Severe intelectual disabilities
S133	M	2011.09.22	G2P2,Normal	3700	IS	13m	Spasms	Postive（his old brother have spasms from 15 months，the seizure were intractable to AEDs ）	Delayed	MRI(10m):normal	EEG(13m): multiple spike and slow wave	Extensive	Negative	Normal	Normal		Intractable to full dose of VPA+TPM+LEV+CLZ		Severe intelectual disabilities
S134	F	2012.09.19	G1P1,Normal	3700	IS	4.5m	Spasms in cluster; myoclonic seizures; Tonic-Clonic seizures	negative	Normal	MRI(7m):Normal	EEG(5m): hyperarrhythmia; (1y):no recorded epileptic discharge (2y)no recorded epileptic discharge	Extensive	Negative	Normal	Normal	/	Spasms stop after 4 months later , now treated by VPA(3ml bid)+TPM(25mg bid)	/	Moderate intelectual disabilities
S159	F	2011.02.20	G1P1,Normal	4000	IS;LGS	5.5m	Spasms in cluster; myoclonic seizures; Tonic-Clonic seizures	negative	Normal	MRI(6m)Enlarged extracerebral gap	EEG(5m): hyperarrhythmia;	Extensive	Negative	Normal	Normal		Loss of follow-up	/	Loss of follow-up
S160	F	2012.08.22	G1P1,Normal	3700	IS	3m	Spasms in cluster; myoclonic seizures; Tonic-Clonic seizures	negative	Normal	MRI(6m):normal	EEG(6m): Aytipical hyperarrhythmia	Extensive	Negative	Normal	Normal	Depigmented spot	Seizure free for 2.5 years under VPA(5ml bid)+LEV(25mg bid)	/	Moderate intelectual disabilities
S161	F	2012.08.29	G1P1,Normal	3500	IS	4m	Spasms in cluster; myoclonic seizures; Tonic-Clonic seizures	negative	Normal	CT(4m):Normal	EEG(4m): hyperarrhythmia;	Extensive	Negative	Normal	Normal	./	Loss of follow-up	/	Severe intelectual disabilities
S163	F	2012.10.01	G1P1,Normal	3300	IS	6m	Spasms in cluster; myoclonic seizures; Tonic-Clonic seizures	negative	Delayed	MRI(8m):normal (2y)Enlarged extracerebral gap	EEG(5m): hyperarrhythmia; (1y):no recorded epileptic discharge (2y)no recorded epileptic discharge	Extensive	Negative	Normal	Normal	/	Seizure free for 1.5 years under VPA(5ml bid)+TPM(50mg bid)	/	Severe intelectual disabilities
S166	M	2011.10.08	G1P1,Normal	2750	IS	3m	Spasms in cluster; myoclonic seizures; Tonic-Clonic seizures;	negative	Delayed	MRI(5m):Bilateral frontoparietal pachygyria	EEG(5m): hyperarrhythmia;(16m)no recorded epileptic discharge (18m):drug-induced fast wave	Extensive	Negative	Normal	Normal	/	Reduced 50% by TPM(100mg bid)	/	Severe intelectual disabilities
S167	M	2011.11	G1P1,Normal	3400	IS	4m	Spasms in cluster; myoclonic seizures; Tonic-Clonic seizures	negative	Normal	MRI(6m):Normal	EEG(6m): hyperarrhythmia;(1y)mass of sharp and spike waves (2y) mass of sharp and spike waves,less compared with before	Extensive	Negative	Normal	Normal	/	Reduced 75% by VPA(5ml bid)+TPM(37.5mg bid)+CLZ(0.5mg qn) for 2 years	/	Normal
S168	M	2012.11.21	G1P1,threatened abortionl	3800	IS	6m	Spasms in cluster; myoclonic seizures; Tonic-Clonic seizures	negative	Normal	MRI(5m):Enlarged extracerebral gap (8m):Enlarged extracerebral gap	EEG(6m): hyperarrhythmia;(8m): no recorded epileptic discharge (2y) no recorded epileptic discharge	Extensive	Negative	Normal	Normal	penis are smaller, now is normal when last followed up	Spasms stop afer the useage of ATCH(15d), and seizure free for three years under VPA(3ml bid)+TPM(12.5mg),now have stop taking TPM		Severe intelectual disabilities
S171	M	2012.11.27	G1P1,Normal	3000	IS	6m	Spasms in cluster; myoclonic seizures; Tonic-Clonic seizures	negative	Normal	MRI(8m):full lateral ventricle	EEG(10m): hyperarrhythmia;	Extensive	Negative	Normal	Normal		Loss of follow-up	/	Loss of follow-up
S178	F	2012.11.08	G1P1,Normal	3500	IS;Cerebral palsy	1m	Spasms in cluster; myoclonic seizures; Tonic-Clonic seizures	negative	Delayed	MRI(5m):Bilateral frontotemporal subarachnoidale enlargement, lateral ventricle hytrophy	EEG(4m): hyperarrhythmia;(5m)Diffuse high potential 3 C/S Ɵ electrical activity,and medium dose of sharp and spike waves	Extensive	Negative	High palatal arch,small oral;paroxysmal anorthopia	39cm at 5 months old <2SD	high muscular tension	Intractable to full dose of VPA+TPM， Dead at 2 years old due to gastrointestinal infection	/	Dead
S183	M	2012.10.29	G1P1,Normal	3800	IS	5m	Spasms in cluster; myoclonic seizures; Tonic-Clonic seizures	negative	Normal	MRI(8m):Normal	EEG(10m): hyperarrhythmia; （1y）hyperarrhythmia （2y）less epileptic discharge compared with before	Extensive	Negative	Normal	Normal	/	Seizure free for one years under VPA+TPM ，and chinese traditional medicine	/	Severe intelectual disabilities
S184	M	2003.08	G1P1,Normal	3700	IS	6m	Spasms in cluster; myoclonic seizures; Tonic-Clonic seizures	negative	Normal	MRI(8m):Normal	EEG(6m): mass of sharp ,spike and ware wave ;(11m) no recorded epileptic discharge	Extensive	Negative	Normal	Normal	/	Spasms stop afer 5 months later, and seizure free for three years under VPA(3ml bid),now have stop taking AEDS	/	Normal
D1435	M	2009.09.28	G1P1,Normal	3200	IS	5m	Spasms in cluster; absence; stop the spasms at 2.5 years-old, and recurrence at 6 years old, Tonic-Clonic seizures,myclonic seizure	negative	Delayed	MRI(5m):cerebral dysplasia	EEG(5m;6m): hyperarrhythmia; (2.5y) no recorded epileptic discharge	Extensive	Negative	Normal	45cm at 5 years old <3SD	/	Seizure free for two month after ACTH, recurrence 2 months later, Intractable to VPA+TPM+NZP, the spasms automatic shutoff at 2.5y.Without AED after the recurrence at 6 years old		Severe intelectual disabilities
