# Supplementary material for: Genetic Variants Identified from Epilepsy of Unknown Etiology in Chinese Children by Targeted Exome Sequencing
Source: Sci Rep. 2017 Jan 11;7:40319. doi: 10.1038/srep40319 (PMC5225856; doi:10.1038/srep40319)
Supplement: Supplementary Table S2 [file srep40319-s3.xls]

## Sheet: 工作表1
Supplementary Table S2. Candidate genes list.
All genes	OMIM recorded	transmitter recptor	OMIM recorded	ion channel	OMIM recorded	enzyme	OMIM recorded	others	OMIM rcorded
ABCA1		ADRA1A		CACNA1A		ADSL	ADSL	ABCA1
ABCB1		ADRA1B		CACNA1B		AGL		ABCB1
ABCB4		ADRA1D		CACNA1C		ALDH7A1	ALDH7A1	ABCB4
ADRA1A		ADRA2A		CACNA1D	CACNA1D	ART1		ANK2
ADRA1B		ADRA2B		CACNA1E		ASAH1	ASAH1	ANK3
ADRA1D		ADRA2C		CACNA1F		ATP1A2		AP4M1
ADRA2A		ADRB1		CACNA1G		ATP6AP2	ATP6AP2	APOE
ADRA2B		ADRB2		CACNA1H	CACNA1H	CPA6	CPA6	ARHGEF9	ARHGEF9
ADRA2C		ADRB3		CACNA1I		CTSD	CTSD	ARX	ARX
ADRB1		CASR	CASR	CACNA1S		CYP2C9		ATXN1	ATXN1
ADRB2		CHRNA1		CACNA2D1		ELP4		AUTS2
ADRB3		CHRNA10		CACNA2D2		GALNT11		BDNF
ADSL	ADSL	CHRNA2	CHRNA2	CACNA2D3		GAMT	GAMT	BSND
AGL		CHRNA3		CACNA2D4		GATM		C3
ALDH7A1	ALDH7A1	CHRNA4	CHRNA4	CACNB1		MAPK1		CALHM1
ANK2		CHRNA5		CACNB2		MAPK10		CAMSAP2
ANK3		CHRNA6		CACNB3		MINK1		CANX
AP4M1		CHRNA7		CACNB4	CACNB4	MSRA		CDKL5	CDKL5
APOE		CHRNA9		CACNG1		NHLRC1	NHLRC1	CHD2	CHD2
ARHGEF9	ARHGEF9	CHRNB1		CACNG2		PLCB1	PLCB1	CLN3	CLN3
ART1		CHRNB2	CHRNB2	CACNG3		PNKP	PNKP	CLN5	CLN5
ARX	ARX	CHRNB3		CACNG4		PNPLA4		CLN6	CLN6
ASAH1	ASAH1	CHRNB4		CACNG5		PNPO	PNPO	CLN8	CLN8
ATP1A2		CHRND		CACNG6		POLG	POLG	CNTNAP2	CNTNAP2
ATP6AP2	ATP6AP2	CHRNE		CACNG7		PPT1	PPT1	CNTNAP4
ATXN1	ATXN1	CHRNG		CACNG8		PRKACA		CRH
AUTS2		CNR1		CLCN1		PRODH		CSTB	CSTB
BDNF		CNR2		CLCN2	CLCN2	PTK2B		CYFIP1
BSND		DRD1		CLCN3		ST3GAL5	ST3GAL5	CYFIP2
C3		DRD2		CLCN4		TPP1	TPP1	DOCK2
CACNA1A		DRD3		CLCN5		UBE3A	UBE3A	EFHC1	EFHC1
CACNA1B		DRD4		CLCN6				EPM2A	EPM2A
CACNA1C		DRD5		CLCN7				EYS
CACNA1D	CACNA1D	ESRRA		CLCNKA				FAM131A
CACNA1E		FOLR1		CLCNKB				FGF11
CACNA1F		GABBR1		KCNA1	KCNA1			FOXG1
CACNA1G		GABBR2		KCNA10				FOXI1
CACNA1H	CACNA1H	GABRA1	GABRA1	KCNA2				GCOM1
CACNA1I		GABRA2		KCNA3				GIGYF2
CACNA1S		GABRA3		KCNA4				GJA8
CACNA2D1		GABRA4		KCNA5				GOSR2	GOSR2
CACNA2D2		GABRA5		KCNA6				HAX1
CACNA2D3		GABRA6		KCNA7				HCN1	HCN1
CACNA2D4		GABRB1		KCNAB1				HCN2
CACNB1		GABRB2		KCNAB2				HCN3
CACNB2		GABRB3	GABRB3	KCNAB3				HCN4
CACNB3		GABRD	GABRD	KCNB1				IER3IP1	IER3IP1
CACNB4	CACNB4	GABRE		KCNB2				KLHL9
CACNG1		GABRG1		KCNC1				LGI1	LGI1
CACNG2		GABRG2	GABRG2	KCNC2				LGI2
CACNG3		GABRG3		KCNC3	KCNC3			LGI3
CACNG4		GABRP		KCNC4				LGI4
CACNG5		GABRQ		KCND1				MBD5	MBD5
CACNG6		GABRR1		KCND2				MDFI
CACNG7		GABRR2		KCND3	KCND3			MECP2	MECP2
CACNG8		GABRR3		KCNE1				MEF2C	MEF2C
CALHM1		GLRA1		KCNE1L				MFSD8	MFSD8
CAMSAP2		GLRA2		KCNE2				MYH1
CANX		GLRA3		KCNE3				MYH2
CASR	CASR	GLRA4		KCNE4				MYH3
CDKL5	CDKL5	GLRB		KCNF1				NDE1
CHD2	CHD2	GPR98	GPR98	KCNG1				NEGR1
CHRNA1		GRIA1		KCNG2				NKD2
CHRNA10		GRIA2		KCNG3				NPY
CHRNA2	CHRNA2	GRIA3		KCNG4				NRXN1
CHRNA3		GRIA4		KCNH1				PCDH19	PCDH19
CHRNA4	CHRNA4	GRID1		KCNH2				PDYN	PDYN
CHRNA5		GRID2		KCNH3				PRICKLE1	PRICKLE1
CHRNA6		GRIK1		KCNH4				PRICKLE2	PRICKLE2
CHRNA7		GRIK2		KCNH5				PRNP
CHRNA9		GRIK3		KCNH6				PRRT2	PRRT2
CHRNB1		GRIK4		KCNH7				PSMD1
CHRNB2	CHRNB2	GRIK5		KCNH8				RASEF
CHRNB3		GRIN1		KCNIP1				SCARB2	SCARB2
CHRNB4		GRIN2A	GRIN2A	KCNJ1				SERPINI1
CHRND		GRIN2B		KCNJ10	KCNJ10			SEZ6L2
CHRNE		GRIN2C		KCNJ11	KCNJ11			SIPA1L1
CHRNG		GRIN2D		KCNJ12				SLC12A5
CLCN1		GRIN3A		KCNJ13				SLC25A22	SLC25A22
CLCN2	CLCN2	GRIN3B		KCNJ14				SLC25A25
CLCN3		GRINA		KCNJ15				SLC2A1	SLC2A1
CLCN4		GRIP1		KCNJ16				SLC6A4
CLCN5		GRM1	GRM1	KCNJ2				SLC9A6	SLC9A6
CLCN6		GRM2		KCNJ3				SLITRK6
CLCN7		GRM3		KCNJ4				SNIP1	SNIP1
CLCNKA		GRM4		KCNJ5				SNX25
CLCNKB		GRM5		KCNJ6				SPECC1
CLN3	CLN3	GRM6		KCNJ8				SPTAN1	SPTAN1
CLN5	CLN5	GRM7		KCNJ9				SRPX2	SRPX2
CLN6	CLN6	GRM8		KCNK1				STRADA	STRADA
CLN8	CLN8	HTR1A		KCNK10				STXBP1	STXBP1
CNR1		HTR1B		KCNK12				SYN1	SYN1
CNR2		HTR1D		KCNK13				TBC1D24	TBC1D24
CNTNAP2	CNTNAP2	HTR1E		KCNK15				TCF4
CNTNAP4		HTR1F		KCNK16				TRAPPC10
CPA6	CPA6	HTR2A		KCNK17				TSC1	TSC1
CRH		HTR2B		KCNK18				TSC2	TSC2
CSTB	CSTB	HTR2C		KCNK2				UBB
CTSD	CTSD	HTR3A		KCNK3				UBQLN4
CYFIP1		HTR3B		KCNK4				UGT1A4
CYFIP2		HTR3C		KCNK5				UGT1A6
CYP2C9		HTR3D		KCNK6				UNC45B
DOCK2		HTR3E		KCNK7				WWC1
DRD1		HTR4		KCNK9				ZEB2
DRD2		HTR5A		KCNMA1	KCNMA1
DRD3		HTR6		KCNMB1
DRD4		HTR7		KCNMB2
DRD5		OPRD1		KCNMB3
EFHC1	EFHC1	OPRK1		KCNMB4
ELP4		OPRL1		KCNN1
EPM2A	EPM2A	OPRM1		KCNN2
ESRRA		P2RX1		KCNN3
EYS		P2RX2		KCNN4
FAM131A		P2RX3		KCNQ1
FGF11		P2RX4		KCNQ2	KCNQ2
FOLR1		P2RX5		KCNQ3	KCNQ3
FOXG1		P2RX6		KCNQ4
FOXI1		P2RX7		KCNQ5
GABBR1		P2RY1		KCNRG
GABBR2		P2RY10		KCNS1
GABRA1	GABRA1	P2RY11		KCNS2
GABRA2		P2RY12		KCNS3
GABRA3		P2RY13		KCNT1	KCNT1
GABRA4		P2RY14		KCNT2
GABRA5		P2RY2		KCNU1
GABRA6		P2RY8		KCNV1
GABRB1		RXRA		KCNV2
GABRB2		RYR1		KCTD7	KCTD7
GABRB3	GABRB3	RYR2		SCN10A
GABRD	GABRD	RYR3		SCN11A
GABRE				SCN1A	SCN1A
GABRG1				SCN1B	SCN1B
GABRG2	GABRG2			SCN2A2
GABRG3				SCN2B
GABRP				SCN3A
GABRQ				SCN3B
GABRR1				SCN4A	SCN4A
GABRR2				SCN4B
GABRR3				SCN5A
GALNT11				SCN7A
GAMT	GAMT			SCN8A	SCN8A
GATM				SCN9A	SCN9A
GCOM1				SCNM1
GIGYF2				SCNN1A
GJA8				SCNN1B
GLRA1				SCNN1D
GLRA2				SCNN1G
GLRA3
GLRA4
GLRB
GOSR2	GOSR2
GPR98	GPR98
GRIA1
GRIA2
GRIA3
GRIA4
GRID1
GRID2
GRIK1
GRIK2
GRIK3
GRIK4
GRIK5
GRIN1
GRIN2A	GRIN2A
GRIN2B
GRIN2C
GRIN2D
GRIN3A
GRIN3B
GRINA
GRIP1
GRM1	GRM1
GRM2
GRM3
GRM4
GRM5
GRM6
GRM7
GRM8
HAX1
HCN1	HCN1
HCN2
HCN3
HCN4
HTR1A
HTR1B
HTR1D
HTR1E
HTR1F
HTR2A
HTR2B
HTR2C
HTR3A
HTR3B
HTR3C
HTR3D
HTR3E
HTR4
HTR5A
HTR6
HTR7
IER3IP1	IER3IP1
KCNA1	KCNA1
KCNA10
KCNA2
KCNA3
KCNA4
KCNA5
KCNA6
KCNA7
KCNAB1
KCNAB2
KCNAB3
KCNB1
KCNB2
KCNC1
KCNC2
KCNC3	KCNC3
KCNC4
KCND1
KCND2
KCND3	KCND3
KCNE1
KCNE1L
KCNE2
KCNE3
KCNE4
KCNF1
KCNG1
KCNG2
KCNG3
KCNG4
KCNH1
KCNH2
KCNH3
KCNH4
KCNH5
KCNH6
KCNH7
KCNH8
KCNIP1
KCNJ1
KCNJ10	KCNJ10
KCNJ11	KCNJ11
KCNJ12
KCNJ13
KCNJ14
KCNJ15
KCNJ16
KCNJ2
KCNJ3
KCNJ4
KCNJ5
KCNJ6
KCNJ8
KCNJ9
KCNK1
KCNK10
KCNK12
KCNK13
KCNK15
KCNK16
KCNK17
KCNK18
KCNK2
KCNK3
KCNK4
KCNK5
KCNK6
KCNK7
KCNK9
KCNMA1	KCNMA1
KCNMB1
KCNMB2
KCNMB3
KCNMB4
KCNN1
KCNN2
KCNN3
KCNN4
KCNQ1
KCNQ2	KCNQ2
KCNQ3	KCNQ3
KCNQ4
KCNQ5
KCNRG
KCNS1
KCNS2
KCNS3
KCNT1	KCNT1
KCNT2
KCNU1
KCNV1
KCNV2
KCTD7	KCTD7
KLHL9
LGI1	LGI1
LGI2
LGI3
LGI4
MAPK1
MAPK10
MBD5	MBD5
MDFI
MECP2	MECP2
MEF2C	MEF2C
MFSD8	MFSD8
MINK1
MSRA
MYH1
MYH2
MYH3
NDE1
NEGR1
NHLRC1	NHLRC1
NKD2
NPY
NRXN1
OPRD1
OPRK1
OPRL1
OPRM1
P2RX1
P2RX2
P2RX3
P2RX4
P2RX5
P2RX6
P2RX7
P2RY1
P2RY10
P2RY11
P2RY12
P2RY13
P2RY14
P2RY2
P2RY8
PCDH19	PCDH19
PDYN	PDYN
PLCB1	PLCB1
PNKP	PNKP
PNPLA4
PNPO	PNPO
POLG	POLG
PPT1	PPT1
PRICKLE1	PRICKLE1
PRICKLE2	PRICKLE2
PRKACA
PRNP
PRODH
PRRT2	PRRT2
PSMD1
PTK2B
RASEF
RXRA
RYR1
RYR2
RYR3
SCARB2	SCARB2
SCN10A
SCN11A
SCN1A	SCN1A
SCN1B	SCN1B
SCN2A2
SCN2B
SCN3A
SCN3B
SCN4A	SCN4A
SCN4B
SCN5A
SCN7A
SCN8A	SCN8A
SCN9A	SCN9A
SCNM1
SCNN1A
SCNN1B
SCNN1D
SCNN1G
SERPINI1
SEZ6L2
SIPA1L1
SLC12A5
SLC25A22	SLC25A22
SLC25A25
SLC2A1	SLC2A1
SLC6A4
SLC9A6	SLC9A6
SLITRK6
SNIP1	SNIP1
SNX25
SPECC1
SPTAN1	SPTAN1
SRPX2	SRPX2
ST3GAL5	ST3GAL5
STRADA	STRADA
STXBP1	STXBP1
SYN1	SYN1
TBC1D24	TBC1D24
TCF4
TPP1	TPP1
TRAPPC10
TSC1	TSC1
TSC2	TSC2
UBB
UBE3A	UBE3A
UBQLN4
UGT1A4
UGT1A6
UNC45B
WWC1
ZEB2
