# Supplementary material for: Genetic Variants Identified from Epilepsy of Unknown Etiology in Chinese Children by Targeted Exome Sequencing
Source: Sci Rep. 2017 Jan 11;7:40319. doi: 10.1038/srep40319 (PMC5225856; doi:10.1038/srep40319)
Supplement: Supplementary Table S3 [file srep40319-s4.xls]

## Sheet: Sheet1
Supplementary Table S3. Primer sequence used for Sanger validation.
0	chr	family	rsID	cHGVS	pHGVS	pos	F	R	Length	Tm1	Tm2	GC%1	GC%2	gene	TM
1	chr21	S183	.	c.[2383A>G];[=]	p.[Ser795Gly];[=]	45506685	GAGCAGCACCAGCACAGTCAAG	GCACCTCACCTCTCGTGTTGGA	562	64.17	64.43	59.09	59.09	TRAPPC10	60
2	chr21	S183	rs138831896	c.[*2571A>G];[=]	.	45525983	AGTTCCATTGTCAGCACAGCCTAG	TCCAGTCACAGAATCCCAACACATT	395	62.91	62.45	50	44	TRAPPC10	60
3	chr16	S70	.	c.[1019C>T];[=]	p.[Thr340Ile];[=]	23382758	GCCTGAAGTTGATCCTGGACATAGG	TGGATGGAGTAGGTCGTGTTGTAGT	584	62.94	63.02	52	48	SCNN1B	60
4	chr16	S70	.	c.[*198A>G];[=]	.	23392320	GACAGTGAGGGTGATGCCATCTAAC	TCTTCAGGACCAGGATCAGGACAG	296	63.15	63.15	52	54.17	SCNN1B	60
5	chr19	S34	.	c.[5218G>C];[=]	p.[Glu1740Gln];[=]	38976513	AAGAGATGGTGGCTTGACTGATGC	CAGCGAAGTGGTGACTCCAACTC	450	63.2	63.48	50	56.52	RYR1	64
6	chr19	S34	rs190259953	c.[-102C>T];[=]	.	38924368	TCCCTGCTCTGCTGCGTGATAT	CTGGACCTCGTCTTCGCCTTCT	472	63.83	63.98	54.55	59.09	RYR1	60
7	chr19	S34	.	c.[12523C>G];[=]	p.[Pro4175Ala];[=]	39051993	TTCGCCAACCGCTTCCAGGA	AGCAGCCACAGTCAGGACACA	521	64.54	63.99	60	57.14	RYR1	62
8	chr8	D1353	.	c.[2414G>A];[=]	p.[Arg805Gln];[=]	27308339	CCAGGAGGAGGACTTCATCCAACC	GGCACGATCACAGGAGAGTTCAG	533	64.27	63.06	58.33	56.52	PTK2B	60
9	chr8	D1353	.	c.[*572C>T];[=]	.	27316598	TCAGGCAGCCAGTGAGATGAGG	CAAACCGCAAAGCAAATGGGACAA	439	64.03	63.52	59.09	45.83	PTK2B	60
10	chr10	S190	rs202213336	c.[1486G>A];[=]	p.[Ala496Thr];[=]	78844432	TGAACAGCCACAGACTGCCAAG	GATTTAACCCACCCACCTCCAACTC	530	63.27	63.3	54.55	52	KCNMA1	60
11	chr10	S190	rs117385312	c.[*5008T>A];[=]	.	78632619	CATCTTTCCAGTCCTGTCACCCATT	CCACCTGTAGCAGACCTTCCTCTT	322	62.79	63.67	48	54.17	KCNMA1	60
12	chr7	D1432	.	c.[2171A>G];[=]	p.[Glu724Gly];[=]	86469001	TTCATTGCCAAGCCATCACCAGTCA	CACAGTGCTCTGCATGTGGTAGGT	699	65.23	64.92	48	54.17	GRM3	60
13	chr7	D1432	.	c.[-849G>A];[=]	.	86273480	GGACCACAGGAGAGTTCTTGTAAGG	ACATCCAGGCATCCGAGTCAGT	583	62.53	63.47	52	54.55	GRM3	60
14	chr7	D1432	.	c.[*89A>G];[=]	.	86493760	CGACTCCACCACCTCATCTCTGT	CTGTCACCAATGCTCAGCTCTGTAA	279	63.56	63.03	56.52	48	GRM3	60
15	chr11	S117	.	c.[811A>G];[=]	p.[Met271Val];[=]	105769079	AAGGCAATCAGAGGCATTCAAGAA	ATTAAGAGCATGTGCAAGGCAGTTA	583	61.06	61.33	41.67	40	GRIA4	60
16	chr11	S117	.	c.[-386G>C];[=]	.	105480860	CCCATCCTTACCTCCTCCAATTCTT	CCTTCTGACCACTCGCTGACTC	510	61.88	62.59	48	59.09	GRIA4	60
17	chr11	S117	rs118004392	c.[*2098C>A];[=]	.	105852564	CAAATGAACCTCCAAAGCAGCACAT	ACACAGGCAATTACAACGCAGTATG	249	62.75	62.32	44	44	GRIA4	60
18	chr20	D1435	.	c.[5321C>T];[=]	p.[Pro1774Leu];[=]	47649699	TTCTCTCCCACCTCAAGTTCAAAGC	CTGAGATCCAAGATGCCAACTCCTT	307	62.95	62.61	48	48	ARFGEF2	60
19	chr20	D1435	.	c.[*3173T>C];[=]	.	47652909	GCTGAACTCACATGGAATCCTGGA	TCATTGGTGAGGGACATAAACTGAC	559	62.68	60.8	50	44	ARFGEF2	60
20	chr9	S86	.	c.[5873T>C];[=]	p.[Met1958Thr];[=]	107553257	TCCTCTGGTAACAGTGGTATCTCCT	TCTCCTTTCTGGTTTCCGTTTGTGT	412	62.07	62.84	48	44	ABCA1	60
21	chr9	S86	.	c.[*904G>T];[=]	.	107545692	TGAGATCCTGACCATCACATTGCTT	AACATCCTGCTTTGATTCCCTCTGA	598	62.33	62.28	44	44	ABCA1	60
22	chr17	D1346	.	c.[649-3_649-2insC];[=]	.	37341119	CAAGGTCCCTGTAAGTGGCATCTC	CAGAAGCAGAAGTCGGTGAGTATCA	593	62.96	62.34	54.17	48	CACNB1	60
23	chr19	D1339	rs35762773	c.[449C>T];[=]	p.[Thr150Ile];[=]	38817359	GGTACACAACGCCACTGACTGAT	AGCAGAAGTAGAAGGCATCCAAGAA	297	62.96	62.04	52.17	44	KCNK6	60
24	chr11	S29	rs2280133	c.[305G>A];[305G>A]	p.[Arg102His];[Arg102His]	3681054	AGTACGCTGGCTGTGCTGCT	TGAAGGAGAAGTGGTGGAGGTAGTG	309	64.58	63.49	60	52	ART1	62
25	chr11	D1426	rs2280133	c.[305G>A];[305G>A]	p.[Arg102His];[Arg102His]	3681054	AGTACGCTGGCTGTGCTGCT	TGAAGGAGAAGTGGTGGAGGTAGTG	309	64.58	63.49	60	52	ART1	62
26	chr3	S81	rs1805125	c.[3266C>T];[3266C>T]	p.[Pro1089Leu];[Pro1089Leu]	38620946	GAGAGGGTGAACACATGGAGGTAGT	GGAGGAGTCTTCAGTGAGATGGAGG	583	63.56	63.65	52	56	SCN5A	60
27	chr1	S81	rs201342416	c.[16A>G];[=]	p.[Thr6Ala];[=]	55464875	TGTGTGCTCCCTCGCTCAGATT	AGGCTCAGAAGGTGGAACTACAGAA	886	63.96	63.23	54.55	48	BSND	60
28	chr1	S81	rs180858237	c.[893G>A];[=]	p.[Gly298Glu];[=]	55474231	CGCTTCCAAGACTTTGCCCTGAT	ATGCCACCATCTCATTGAACCTCC	376	63.54	63	52.17	50	BSND	60
29	chr6	D1434	rs144430026	c.[1985G>T];[=]	p.[Arg662Met];[=]	66005794	TGAGCAAGGCTGTGTAGTCAGATTA	ACATTGGCAGATTGTGTGTTGTCAA	448	61.79	62.13	44	40	EYS	60
30	chr6	D1434	.	c.[1303G>A];[=]	p.[Val435Ile];[=]	66063507	GAAGGTGACTCCACAGTAGCAGAG	AGCCCATCAAACAGAAGATTAGGGA	370	62.4	61.82	54.17	44	EYS	60
31	chr9	D1435	.	c.[5816T>C];[=]	p.[Val1939Ala];[=]	79938085	GCTGTGGAAATATATGCTGGCTTCT	GCAACTGGTGGTAGTGAGTCTTCT	490	61.49	62.31	44	50	VPS13A	60
32	chr9	D1435	.	c.[6340C>A];[=]	p.[Leu2114Ile];[=]	79954510	TGATGAGGGATTGTGGAGGTAGTAG	TGTCTTGCTGATTAGGCTTTATGTG	600	61.16	59.64	48	40	VPS13A	60
33	chr16	S183	rs117787002	c.[778T>C];[=]	p.[Tyr260His];[=]	84256605	ACCGCCAGCGACACGTAGTAT	GAACAGTCTCTGACCTAGCCGATCT	363	63.9	63.39	57.14	52	KCNG4	60
34	chr16	D1433	rs117787002	c.[778T>C];[=]	p.[Tyr260His];[=]	84256605	ACCGCCAGCGACACGTAGTAT	GAACAGTCTCTGACCTAGCCGATCT	363	63.9	63.39	57.14	52	KCNG4	60
35	chr16	S183	rs199778793	c.[526_527insAGGAGCTGG];[=]	p.[Leu175_Ala176insGluGluLeu];[=]	84270565	GAGCCGTGAATGCCATCAGAGG	CGAGGACAGCCAGGAGTTCTTCT	472	63.56	63.81	59.09	56.52	KCNG4	60
36	chr16	D1433	rs199778793	c.[526_527insAGGAGCTGG];[=]	p.[Leu175_Ala176insGluGluLeu];[=]	84270565	GAGCCGTGAATGCCATCAGAGG	CGAGGACAGCCAGGAGTTCTTCT	472	63.56	63.81	59.09	56.52	KCNG4	60
37	chr16	D1433	.	c.[4214G>A];[=]	p.[Arg1405Gln];[=]	1260962	TGGCGGAGATGATGGTGAAGGT	GAGTAATGGGCAGTGGCGTCAG	410	63.74	63.49	54.55	59.09	CACNA1H	60
38	chr17	D1411C	.	c.[265-3_265-2insT];[=]	.	1265304	AACCTTGGACTCGCCAGTGTTAGC	TGTGCGTGCCTGCATGTGTGT	333	65.14	65.98	54.17	57.14	YWHAE	60
39	chr17	S190	.	c.[1125_1127delGCA];[=]	p.[Leu375_Gln376delinsLeu];[=]	4790982	TGCTAAGAAGTGGAACCAATGACTG	CTCCTCCTTCTGCTCCTCTATGC	454	61.26	61.87	44	56.52	MINK1	60
40	chrX	S60	rs77398473	c.[*1059C>G];[*1059C>G]	.	7867668	AAGCCCATACACAAGTCCTCAAAGT	GCTCTGGAACTGAAGGAACTAGGT	895	62.45	61.84	44	50	PNPLA4	60
41	chr1	D1435	.	c.[533A>C];[=]	p.[Glu178Ala];[=]	11884561	CTGTTCAGTTGTCACGAGGAAGGTT	CAGAATGGCACCAGGTTCCAATGT	282	63.14	63.65	48	50	CLCN6	60
42	chr6	S167	.	c.[675_677delGCA];[=]	p.[Gln225_His226delinsHis];[=]	16327867	CCATCTCACCGTTCAGGACCTC	GCCGCACACCTTCCAGTTCA	617	62.36	63.29	59.09	60	ATXN1	60
43	chr6	S163	rs200111316	c.[642G>T];[=]	p.[Gln214His];[=]	16327900	CCATCTCACCGTTCAGGACCTC	GCCGCACACCTTCCAGTTCA	617	62.36	63.29	59.09	60	ATXN1	60
44	chr6	S60	rs201030692	c.[621G>T];[=]	p.[Gln207His];[=]	16327921	CCATCTCACCGTTCAGGACCTC	GCCGCACACCTTCCAGTTCA	617	62.36	63.29	59.09	60	ATXN1	60
45	chr1	S190	rs58783141	c.[*271G>C];[=]	.	16360424	GGTGGCACAGGCTCTACTATTCAG	GGCATAGAAGGCTCATGGAGGATG	897	62.77	62.91	54.17	54.17	CLCNKA	60
46	chr1	S14	rs112701437	c.[*291C>T];[=]	.	16360444	GGTGGCACAGGCTCTACTATTCAG	GGCATAGAAGGCTCATGGAGGATG	897	62.77	62.91	54.17	54.17	CLCNKA	64
47	chr7	S70	.	c.[659-3_659-2insT];[=]	.	81695842	CATGGTCTTCTGCGTACATCATAA	ACCAAGAGAATATGGCATTGAACGA	470	58.95	60.86	41.67	40	CACNA2D1	60
48	chr14	S42	.	c.[*3487T>C];[=]	.	88648392	GCACCCACAATCACAGGCTATGAC	CACTGGCAAGCAGGCACTGAATT	297	64	64.28	54.17	52.17	KCNK10	60
49	chr15	D1430	.	c.[5035C>T];[=]	p.[Arg1679*];[=]	93563370	TTCAACTATGGTGGTGGCAACAACA	GCTCGTGGCAGGTAAGGACTGT	588	63.36	64.5	44	59.09	CHD2	60
50	chr12	S161	rs202022297	c.[*1266G>A];[=]	.	121623871	CCTGGCTGGAGAATGTGGAGAACTA	TGACTGGGCTTGGATGGCTTGA	650	63.85	64.22	52	54.55	P2RX7	60
51	chr9	D1411C	.	c.[2587G>A];[=]	p.[Ala863Thr];[=]	140917782	CGACATGAAGACGCACCTGGAC	TTCCACTATCTCAGCCTCCTTCTCC	610	63.69	63.16	59.09	52	CACNA1B	64(GC)
52	chrX	D1425	.	c.[*649C>A];[=]	.	153009838	ATGATTCCCTCCTCGTCAGTCTC	TCTCTTGCCTTCGTGCTCCTC	962	61.25	62.1	52.17	57.14	ABCD1	62
53	chrX	D1425	.	c.[*723G>C];[=]	.	153009912	ATGATTCCCTCCTCGTCAGTCTC	TCTCTTGCCTTCGTGCTCCTC	962	61.25	62.1	52.17	57.14	ABCD1	62
54	chrX	D1425	.	c.[*763C>T];[=]	.	153009952	ATGATTCCCTCCTCGTCAGTCTC	TCTCTTGCCTTCGTGCTCCTC	962	61.25	62.1	52.17	57.14	ABCD1	62
55	chr1	S86	.	c.[1103A>G];[=]	p.[Glu368Gly];[=]	160057528	CTCTGGAGGACGGCTTCTACGA	GCTGGTCACACCTTGGACTCAC	262	63.21	63.32	59.09	59.09	KCNJ9	60
56	chr2	D1433	rs121918756	c.[2948delT];[=]	p.[Val983Alafs*?];[=]	166893039	TGCTGCCAGTTCCTATACCACTTGT	CCAAGGATGTGCTATTGAGCCAGTC	516	64.03	63.66	48	52	SCN1A	60
57	chr1	S161	.	c.[*717G>C];[=]	.	237996664	TGGTCACAGAGCACTGTAGCACTTA	TCACATTGTTGGTGGATGACACTGG	595	63.7	63.46	48	48	RYR2	60
58	chr1	S161	.	c.[*723G>C];[=]	.	237996670	TGGTCACAGAGCACTGTAGCACTTA	TCACATTGTTGGTGGATGACACTGG	595	63.7	63.46	48	48	RYR2	60
59	chr1	S165	.	c.[*723G>C];[=]	.	237996670	TGGTCACAGAGCACTGTAGCACTTA	TCACATTGTTGGTGGATGACACTGG	595	63.7	63.46	48	48	RYR2	60
60	chrX	D1416C	rs2234938	c.[4390A>G];[4390A>G]	p.[Ile1464Val];[Ile1464Val]	77301954	CGGAGCCAGATAGGACAGAAGAGT	CCACCAGGAGTGAGTGCTTGTC	202	63.28	63.07	54.17	59.09	ATP7A	60
61	chr2	D1422	.	c.[3719A>G];[=]	p.[Lys1240Arg];[=]	167094653	CCACTGCCATTCTGGAGATGAAGG	GCACTGGTGAGAAGGCTAGAACTAA	988	63.27	62.3	54.17	48	SCN9A	60
62	chr2	D1422	.	c.[121G>C];[=]	p.[Asp41His];[=]	167168146	GTAGTATGCCAATGCCAGAGCCAAT	CACGAAAGATAAGTCCCGCCCATT	723	63.47	63.25	48	50	SCN9A	60
63	chr7	D1438	rs139757692	c.[2207C>T];[2207C>T]	p.[Thr736Ile];[Thr736Ile]	143043267	TGGATGAGGATGAGGACGAAGACC	TAGTGACCAGAGAGAACCCACAAGG	588	63.53	63.49	54.17	52	CLCN1	60
64	chr6	D1212	rs2308466	c.[560A>T];[560A>T]	p.[Glu187Val];[Glu187Val]	31324003	TCCAGGTATCTGCGGAGCCACT	ACACCCTCCAGAGCATGTACGG	241	65.2	64.02	59.09	59.09	HLA-B	60
65	chr23	D1212	.	c.[842G>A];[842G>A]	p.[Arg281Gln];[Arg281Gln]	78216859	GACTGGAAGCGTAGGTACGATGTG	GCCAATCATTGATGAACCACTCTCC	591	63.01	62.17	54.17	48	P2RY10	60
66	chr10	D1339	.	c.[137_138insCTC];[=]	p.[Ser46_Ser47insSer];[=]	79397263	GTCCGCCAGAGCAAGATGATGAA	GGCAGCAGTCTTAGAATGAGTAGCA	272	63.1	62.64	52.17	48	KCNMA1	60
67	chr3	D1339	.	c.[1558G>A];[=]	p.[Ala520Thr];[=]	7620151	GGTGAAGAGTGAGGATGCTGGAATC	CCAACATTGCCAGGAAGACAGGAAT	478	63.15	63.54	52	48	GRM7	60
68	chr22	D1339	rs144751631	c.[1265A>G];[=]	p.[Asn422Ser];[=]	18905991	TCCAGCGAGTCCATTACAATAACC	CCCACTGCCATTGCTCCTTG	1095	60.68	61.6	45.83	60	PRODH	60
69	chr6	D1339	rs1071652	c.[362G>C];[=]	p.[Ser121Thr];[=]	31324201	TCCAGCTTGTCCTTCCCGTTCT	AGGCACAGACTGACCGAGAGAG	576	63.61	63.41	54.55	59.09	HLA-B	60
70	chr3	D1339	.	c.[244G>T];[=]	p.[Val82Leu];[=]	51743243	TGCCTTCGCTGCTTCTAATCTCATC	GGAACCGCCAATAACACCAGTGAT	500	63.19	63.44	48	50	GRM2	60
71	chr17	D1339	rs201816822	c.[451C>G];[=]	p.[Leu151Val];[=]	64880659	GCCAGGTGTATCAGAATGTCCAGAG	GCATCCTTGGTCCTGTTGAGCAT	403	62.92	63.32	52	52.17	CACNG5	60
72	chr6	D1339	.	c.[7C>T];[=]	p.[Arg3Cys];[=]	73331924	CCTGCCAGAACCAAACCGAA	CCAGCACGTTGTACAGGTAGT	854	60.82	60	55	52.38	KCNQ5	60
73	chr12	D1339	rs200840067	c.[1744C>T];[1744C>T]	p.[Pro582Ser];[Pro582Ser]	121622561	AGAGACCTGCGATGGACTTCACA	CACGGTGCCTGGCTTCAGTAAG	514	63.52	63.68	52.17	59.09	P2RX7	60
74	chr2	D1339	.	c.[1378G>A];[=]	p.[Val460Met];[=]	234680978	CCACAGGTGTTCCAGGCATAACG	ATGAAGCACGACAGAGATGAGGACT	788	63.82	63.59	56.52	48	UGT1A4	60
75	chr2	D1339	.	c.[571G>A];[=]	p.[Val191Met];[=]	234680978	CCACAGGTGTTCCAGGCATAACG	TGTCAGCACGACGGCCAAGA	241	63.82	64.48	56.52	60	UGT1A6	60
76	chr2	D1339	.	c.[181C>T];[=]	p.[Leu61Phe];[=]	166929951	GTGCTACAACAGTCCAAGGAATGC	ACAGCTTCAACTTCTTCACCAGAGA	298	62.39	62.14	50	44	SCN1A	60
77	chr19	D1346	.	c.[1982C>T];[=]	p.[Thr661Met];[=]	1005482	CATCCTCTTCAGACGCACCG	TTGAATAAATGTCTCTTGGGACCAG	317	60.8	59.05	60	40	GRIN3B	60
78	chr17	D1346	.	c.[2251G>A];[=]	p.[Val751Ile];[=]	4796063	CCAACTCACTCTCACCTCTCACTTC	GCCCATCTCACTAACCTCACCAAT	796	62.51	62.45	52	50	MINK1	60
79	chr8	D1346	rs3213606	c.[91A>G];[=]	p.[Ile31Val];[=]	17942220	ACCGCACCATTCCAGGCAGTA	CACCTGAGTCCTTCGCCAGTTAG	679	64.14	62.77	57.14	56.52	ASAH1	60
80	chr6	D1346	rs4997052	c.[419A>C];[=]	p.[Tyr140Ser];[=]	31324144	TCCAGGTATCTGCGGAGCCACT	ACACCCTCCAGAGCATGTACGG	241	65.2	64.02	59.09	59.09	HLA-B	60
81	chr17	D1346	.	c.[649-3_649-2insC];[=]	.	37341119	CTGGTTCCAAGGTCCCTGTAAGTG	CAGAAGCAGAAGTCGGTGAGTATCA	600	62.85	62.34	54.17	48	CACNB1	60
82	chr9	D1346	rs201797804	c.[37C>A];[=]	p.[Pro13Thr];[=]	136501530	AGCATCCGCCTGTCTACTTCAAC	CTTTCTGGGTTAAGGAGGGTGAGTG	655	62.79	62.78	52.17	52	DBH	60
83	chr5	D1346	rs78403464	c.[961C>T];[=]	p.[Arg321Cys];[=]	147889134	AGTAGGAGCACCGAGAATCAAGACA	GGCAGACCAGCATAGCACTCATC	838	63.31	63.45	48	56.52	HTR4	60
84	chr2	D1346	rs149707354	c.[2359A>G];[2359A>G]	p.[Met787Val];[Met787Val]	167134775	TGAATGATCGCAGAACTGACAATCC	GGAGCCAGGGAAGAGCAATACC	347	61.65	62.72	44	59.09	SCN9A	60
85	chr5	D1346	rs2303134	c.[164A>G];[=]	p.[Asn55Ser];[=]	170216243	TCAACGTCGAGGTCGGCAGAA	GGTGGATGAGAATGGCAGACAGAT	602	64.02	62.51	57.14	50	GABRP	60
86	chr22	D1349	rs2870984	c.[1397C>T];[1397C>T]	p.[Thr466Met];[Thr466Met]	18905859	TCCAGCGAGTCCATTACAATAACC	CCCACTGCCATTGCTCCTTG	1095	60.68	61.6	45.83	60	PRODH	60
87	chr2	D1353	.	c.[311C>T];[=]	p.[Ala104Val];[=]	166915152	AAGACTCCTGACATTCTCTGACAGA	AGAAGAGATCCAGTGACAGTTTGTT	767	60.98	60.16	44	40	SCN1A	60
88	chr6	D1358	rs41551517	c.[571T>G];[=]	p.[Trp191Gly];[=]	31323992	TCCAGCTTGTCCTTCCCGTTCT	AGGCACAGACTGACCGAGAGAG	576	63.61	63.41	54.55	59.09	HLA-B	60
89	chr6	D1358	rs41551919	c.[570G>C];[=]	p.[Glu190Asp];[=]	31323993	TCCAGCTTGTCCTTCCCGTTCT	AGGCACAGACTGACCGAGAGAG	576	63.61	63.41	54.55	59.09	HLA-B	60
90	chr6	D1358	rs12697944	c.[420C>A];[=]	p.[Tyr140*];[=]	31324143	TCCAGGTATCTGCGGAGCCACT	ACACCCTCCAGAGCATGTACGG	241	65.2	64.02	59.09	59.09	HLA-B	60
91	chr20	D1360	rs61731056	c.[1571A>C];[1571A>C]	p.[Gln524Pro];[Gln524Pro]	43723521	CCAACAAGCCCAGATTCCAAACCT	CGCAACAGCAACCACCAAGAGT	605	63.61	64.07	50	54.55	KCNS1	60
92	chr2	D1360	rs138133378	c.[4996G>A];[=]	p.[Gly1666Ser];[=]	167262143	AGCATTTCACCATCCCACATCAGG	AGAGGCAGTTTCAGCAACCATCATT	605	63.24	63.26	50	44	SCN7A	60
93	chr2	D1360	rs6760593	c.[3938C>T];[=]	p.[Ala1313Val];[=]	167266219	ACATTCACCTGGTGGCTTGTATGC	TCCTTTCTTTACCTGGGAGGCTCAA	938	63.68	63.49	50	48	SCN7A	60
94	chr20	D1383	rs61731056	c.[1571A>C];[1571A>C]	p.[Gln524Pro];[Gln524Pro]	43723521	CCAACAAGCCCAGATTCCAAACCT	CGCAACAGCAACCACCAAGAGT	605	63.61	64.07	50	54.55	KCNS1	60
95	chr16	D1383	rs78644690	c.[1570C>T];[=]	p.[Arg524Trp];[=]	2550849	CCTCCAAGACCGAGTCCATGTTCA	CCACGGCAGCAATGAGGAAGTTC	487	64.17	64.35	54.17	56.52	TBC1D24	60
96	chr17	D1383	rs200662973	c.[2414T>C];[=]	p.[Val805Ala];[=]	10436629	TTGCTTCTGCTTACTCACTGGTGTA	CCTAGAGGAGATGCGAGATGACAAG	371	62.19	62.28	44	52	MYH2	60
97	chr1	D1383	.	c.[1196T>A];[=]	p.[Phe399Tyr];[=]	16355763	CACCAGTCCTTGCCTCGGTATCA	TCCAGAGACCTGAAGCCACTTATCC	838	64.13	63.61	56.52	52	CLCNKA	60
98	chr8	D1383	rs201457448	c.[778A>G];[=]	p.[Ile260Val];[=]	27288501	CTCGGGCATTTGGACACAGGAC	TTACAATGAGTTCACAGCGGTAGGT	493	63.7	62.25	59.09	44	PTK2B	60
99	chr6	D1383	rs1137316	c.[1033A>T];[1033A>T]	p.[Thr345Ser];[Thr345Ser]	29912856	CCCTGGCTCCTTTCTGGTATCTCA	ACACATTAGGTCCTCCAAGCTCTCA	294	63.51	63.28	54.17	48	HLA-A	60
100	chr6	D1383	rs2308466	c.[560A>T];[560A>C]	p.[Glu187Val];[Glu187Ala]	31324003	TCCAGGTATCTGCGGAGCCACT	ACACCCTCCAGAGCATGTACGG	241	65.2	64.02	59.09	59.09	HLA-B	60
101	chr6	D1383	rs4997052	c.[419A>C];[419A>C]	p.[Tyr140Ser];[Tyr140Ser]	31324144	TCCAGGTATCTGCGGAGCCACT	ACACCCTCCAGAGCATGTACGG	241	65.2	64.02	59.09	59.09	HLA-B	60
102	chr15	D1383	rs146838868	c.[1277A>G];[=]	p.[Asn426Ser];[=]	33872185	GGAGATAGAGGCAAAGACCCAGTGA	GGAAGTAGGCGATCAAGTCCTGTAG	659	63.61	62.45	52	52	RYR3	60
103	chr19	D1383	rs201430049	c.[766G>A];[=]	p.[Val256Met];[=]	44276205	AGAGGATGACCAGTTTGGGATAGGG	CAACCACACGCTCTGAATGCTACA	514	63.42	63.62	52	50	KCNN4	60
104	chr6	D1383	.	c.[1906C>T];[=]	p.[Arg636Cys];[=]	52357122	GAACTGATTTACAAAGGCTCGGGAT	CCAGGAGTCTGAGGCTTCATAGAAC	548	61.38	62.41	44	52	EFHC1	60
105	chr6	D1383	rs139041540	c.[800C>G];[=]	p.[Pro267Arg];[=]	87725852	GCAACAGAAGCACAGATAGCCAGAA	TCACATAACCGAGCCACGTCAGA	339	63.54	63.79	48	52.17	HTR1E	60
106	chr10	D1383	.	c.[445G>A];[=]	p.[Ala149Thr];[=]	96702062	CGTTTGCTGTTATCTCTGTCTACTT	CTCTCAGCTTCAAACCCCCG	660	59.14	60.67	40	60	CYP2C9	60
107	chr7	D1383	.	c.[4G>A];[=]	p.[Ala2Thr];[=]	99381701	AATGTGACATGTGAGAAGCCT	TGCACATAGCCCAGCAAAGA	951	57.57	59.96	42.86	50	CYP3A4	60
108	chr9	D1383	rs190637473	c.[1714C>T];[=]	p.[Arg572Cys];[=]	136522343	CGTCCGTGTCTCAGCAGTTCA	TTCCTTGCCTCGTTATTGGTTCTCT	447	62.6	62.27	57.14	44	DBH	60
109	chr1	D1383	rs3795339	c.[812G>A];[=]	p.[Arg271His];[=]	160011511	GATGGCAGGTGTGAACTCGTAGC	TTGGCGTGGTGTGGTATCTGGTA	701	63.6	63.78	56.52	52.17	KCNJ10	60
110	chr5	D1383	rs202061203	c.[1405C>T];[=]	p.[Arg469Trp];[=]	178413934	ATTGGTCGCCTGGTACTGGAAGAT	TGGCTATGTGAATAACGCTGCTGTG	491	63.74	63.85	50	48	GRM6	60
111	chr3	D1383	rs187832026	c.[897G>T];[=]	p.[Leu299Phe];[=]	183823729	AATGTTACCCTCTCTCCTGGCTTCC	GCTGATACCTCTGGCTCCTTCACA	964	63.87	64.01	52	54.17	HTR3E	60
112	chr1	D1383	rs35073925	c.[823A>G];[=]	p.[Thr275Ala];[=]	226027630	TCTCTCCTCTCTCCCTGTCCTTGA	GATGTGCATGTAGCCGCTCTCC	249	63.43	63.6	54.17	59.09	EPHX1	60
113	chr1	D1383	.	c.[7052T>C];[=]	p.[Ile2351Thr];[=]	237802438	GTCGTGGTGAGATTGCTCATTCG	ACTGCTTCTCGTATCTGTCTTCTGT	655	62.06	61.55	52.17	44	RYR2	60
114	chr19	D1390	rs148406831	c.[2210C>T];[=]	p.[Pro737Leu];[=]	1007866	GCCGAGGCGTACATCAAGAAGAG	GTTGGTCACTTCAGACAAGGCTCAG	690	63.4	63.69	56.52	52	GRIN3B	60
115	chr5	D1390	.	c.[*839C>T];[=]	.	1038728	CGGAGAAGCAGTTCCTCAAGTCC	GGTTACACAGACGAGCCTTAGAGC	664	63.02	62.97	56.52	54.17	NKD2	60
116	chr1	D1390	.	c.[*1820G>A];[=]	.	6160454	CTCCATAGGGAAGCCTGTGTCTC	GCCTCGCATTAAGCAGCAGTG	596	62.06	62.51	56.52	57.14	KCNAB2	60
117	chr11	D1390	.	c.[909G>A];[=]	p.[Met303Ile];[=]	31653934	ACAGTCACAGCCTTACCAAGTTCC	TCACATGCTTGAGGCAGACAATATG	665	62.79	61.66	50	44	ELP4	60
118	chr8	D1390	.	c.[-81C>T];[=]	.	68658445	CGCTTCCCGAGACACTTCATAG	CCAAGACCAAGTCGTAATAGCAACT	235	60.8	61.08	54.55	44	CPA6	60
119	chr11	D1390	.	c.[*104G>A];[=]	.	123504403	TTATGGTGCGTAGAGGTCTGATGGA	GCAGATGTGGATGGCAGGTTGT	507	63.14	63.43	48	54.55	SCN3B	60
120	chr8	D1390	.	c.[*6994A>T];[=]	.	133134515	CGTAGAAGCCCGAAGCATTGTG	CCTAAGCCTTCATCCTCCAGATAGC	572	62.12	62.31	54.55	52	KCNQ3	60
121	chr7	D1390	.	c.[719C>T];[=]	p.[Pro240Leu];[=]	150655344	GCTCTGGGAGTGGAAGAATGTAATG	CCTGGACGAAGTGACAGCCATG	495	61.43	63.43	48	59.09	KCNH2	60
122	chr7	D1390	rs188388144	c.[*1484A>G];[=]	.	154877681	GCCTGTGGTCTGCTATGTCTCTG	CCCTTCCCTTATTCAAACACTTCCC	519	62.84	61.56	56.52	48	HTR5A	60
123	chr2	D1390	.	c.[*1214C>T];[=]	.	233401236	GGCAGCCTCCACTCAATCTTATCC	GTCAGGAATCCAGGAGTCACTTAGC	502	63.08	62.64	54.17	52	CHRND	60
124	chr1	S11	rs200145823	c.[791C>A];[=]	p.[Thr264Asn];[=]	16354325	GCCAGGACACAGATTCCGAGTCA	ATCACGCAGGAGATTGAGAGGAGAA	839	64.35	63.37	56.52	48	CLCNKA	60
125	chr1	S11	rs144453223	c.[1666A>G];[=]	p.[Thr556Ala];[=]	16358248	AAGAGGCTCTGAGAGTCCGAATCG	CACACGGTTGGTTGCTAAGTCACA	806	63.77	63.75	54.17	50	CLCNKA	60
126	chr3	S117	rs143654927	c.[1316A>G];[=]	p.[Asn439Ser];[=]	51749105	CTGGGCTTTAAGGCTGGGATTACAT	GCACACTCTTCACCTCATTCTGGA	506	62.92	62.61	48	50	GRM2	60
127	chr3	S117	rs201258235	c.[2074C>T];[=]	p.[Leu692Phe];[=]	51749863	TTCATCTTCATTGCCAAGCCATCCA	GTCCTATTCAGCCCTCCCACCTT	671	63.32	63.64	44	56.52	GRM2	60
128	chr22	S121	.	c.[20_22delCGG];[=]	p.[Ala7_Gly8delinsGly];[=]	22221711	CACTCACCACACCATGCCGTAG	ACTAACCTGATTGGCGTATCCTCTC	908	63.42	61.96	59.09	48	MAPK1	60
129	chr16	S122	rs200494044	c.[2032G>A];[=]	p.[Ala678Thr];[=]	2121870	AGGATGGAGTCGTGCGGTTCA	CACAGCGTCAAGGGCTATGGAG	582	63.82	63.24	57.14	59.09	TSC2	60
130	chr19	S122	.	c.[685G>A];[=]	p.[Gly229Arg];[=]	10224974	GCCTACAGAGCGTATAGCCTGGT	AGAGTAGAGGGTGGACACAGAAGG	361	63.74	62.89	56.52	54.17	P2RY11	60
131	chr6	S122	.	c.[*1985C>A];[=]	.	16304575	TGTTCAGTTTAGTTGCAGCCATCCA	CCAGGTCTTAGCGGGCTCTTAGA	360	63.18	63.39	44	56.52	ATXN1	60
132	chr6	S122	.	c.[*1984T>G];[=]	.	16304576	TGTTCAGTTTAGTTGCAGCCATCCA	CCAGGTCTTAGCGGGCTCTTAGA	360	63.18	63.39	44	56.52	ATXN1	60
133	chr11	S122	.	c.[*138G>C];[=]	.	27679230	GCAATGACAACAGCACCTTGACAT	GGCTGGCGATTCATAAGGATAGACA	577	62.58	62.53	45.83	48	BDNF	60
134	chr3	S122	.	c.[323C>G];[=]	p.[Ala108Gly];[=]	38988343	GAGACGACATCTTGCTCACATCCA	TCCAAGCTCAATTTCTGCCTCTTCA	601	62.69	62.73	50	44	SCN11A	60
135	chr4	S122	.	c.[*9151G>A];[=]	.	46921091	TGCCACATCAGATATTACAGGTCCT	TCCCTTTAAGTAAATGTCCCTTGCT	578	61.4	60.22	44	40	GABRA4	60
136	chr19	S122	rs200963621	c.[959A>G];[=]	p.[Tyr320Cys];[=]	48967682	GATGTGGATGTGGGCTTTGATGGA	ATAAGTGCGATGGAAGTGGCGATAG	300	63.23	63.02	50	48	KCNJ14	60
137	chr23	S122	.	c.[2151C>A];[=]	p.[Phe717Leu];[=]	49079232	TGAATGAATGAGGACTGGCAGATGG	CCACACCAAGCGAAGCACCTT	603	62.9	63.71	48	57.14	CACNA1F	60
138	chr17	S122	rs146579400	c.[260T>C];[=]	p.[Leu87Pro];[=]	61601683	ATTGCCAATGCTCAGATGGAGAACT	CAGACGGAGAGGAGGGAAGGTTAA	566	62.86	63.18	44	54.17	KCNH6	60
139	chr12	S122	rs185102021	c.[-88T>C];[=]	.	67072772	AGACTCGCTGAGGGAATAACAAGGA	TGGTGGCTGAACTGACTGGATACA	495	63.32	63.62	48	50	GRIP1	60
140	chr17	S122	.	c.[-195C>G];[=]	.	68170986	GGCAGGCAGAAGAAGAGAATAAGAG	ACGATGCTGTAGCGGTTGGTT	587	61.2	62.64	48	52.38	KCNJ2	60
141	chr23	S122	rs141497603	c.[*416G>A];[=]	.	153295402	AGCCACTGGTCATATCCATCTTCTC	CCGACAAGCACAGTCAGGTTGA	341	61.98	62.99	48	54.55	MECP2	60
142	chr2	S122	.	c.[*1945C>A];[=]	.	155713189	GAAACCTATCCCATGCCTGTCACTT	GGTTGATACAGAGGTAGCCAGAAGG	529	62.85	62.42	48	52	KCNJ3	60
143	chr5	S122	rs185169107	c.[*385G>A];[=]	.	161580759	GTGTTTCAAACCTGCAAGGCAAAGT	CCCTCCATTTCCAAACCCAAATCCT	500	63.31	63.3	44	48	GABRG2	60
144	chr2	S122	.	c.[*71T>A];[=]	.	163228268	ATAAGGTGCCGTGAGATGCTGG	TGTAGGAATCGTGGGTCTTCATAGG	295	62.7	61.68	54.55	48	KCNH7	60
145	chr1	S122	.	c.[*65A>C];[=]	.	181768035	GGCTGTCAACAACCTGCTAAGTGA	TGGTGCTGGCTGAGGCGTAA	517	63.31	64.26	50	60	CACNA1E	60
146	chr2	S129	rs34667759	c.[902_903insAGAGGAGGA];[902_903insAGAGGAGGA]	p.[Glu301_Glu302insGluGluGlu];[Glu301_Glu302insGluGluGlu]	96780986	CAATGACCACAGCCAGCACGAA	AAACGCAGCAACCGCAGAGG	535	63.88	64.21	54.55	60	ADRA2B	60
147	chrX	S132	.	c.[2409_2411delGGA];[=]	p.[Glu803_Glu804delinsGlu];[=]	49076227	TGGTGAAGACATGATGGTGGATGAG	AATACCTTCCTGGAGGAGCTGACA	515	62.61	62.92	48	50	CACNA1F	60
148	chr22	S134	.	c.[6162_6163insG];[=]	p.[Gly2055fs*?];[=]	40082005	CTGGGTTTGAGGCGGATGCTAG	ACGAAGTATTGCTGTCTGCTCCTG	957	63.26	62.93	59.09	50	CACNA1I	60
149	chr2	S134	rs34667759	c.[902_903insAGAGGAGGA];[902_903insAGAGGAGGA]	p.[Glu301_Glu302insGluGluGlu];[Glu301_Glu302insGluGluGlu]	96780986	CAATGACCACAGCCAGCACGAA	AAACGCAGCAACCGCAGAGG	535	63.88	64.21	54.55	60	ADRA2B	60
150	chr3	S15	.	c.[5734G>T];[=]	p.[Ala1912Ser];[=]	38738977	CACAGAGCAGAAGGACGCATCATAA	CACTCTCCGATGGAAGCAAGAAGAC	394	63.13	63.34	48	52	SCN10A	60
151	chr3	S15	rs144270136	c.[268C>T];[=]	p.[Arg90Trp];[=]	38835234	CTCAAGATGTCTGCTCTCCACCTG	GGAGGAGCCAAGTGTGAGTTCAG	783	62.71	62.98	54.17	56.52	SCN10A	60
152	chr3	S15	rs190176472	c.[53C>T];[=]	p.[Pro18Leu];[=]	38835449	CTCAAGATGTCTGCTCTCCACCTG	GGAGGAGCCAAGTGTGAGTTCAG	783	62.71	62.98	54.17	56.52	SCN10A	60
153	chr22	S159	.	c.[20_22delCGG];[=]	p.[Ala7_Gly8delinsGly];[=]	22221711	CACTCACCACACCATGCCGTAG	ACTAACCTGATTGGCGTATCCTCTC	908	63.42	61.96	59.09	48	MAPK1	60
154	chr1	S160	.	c.[740A>G];[=]	p.[Glu247Gly];[=]	43395391	ACTTCTTCGGCAGAGGCGTATCT	GCTCATCAACCGCAACGAGGAG	428	63.62	64.01	52.17	59.09	SLC2A1	60
155	chr1	S161	.	c.[*723G>C];[=]	.	237996670	GCTACGAGACCTTCACAGAGACAC	GGATGACACTGGCTCCAGATATACA	668	62.67	61.74	54.17	48	RYR2	60
156	chr9	S163	.	c.[54delG];[=]	p.[Val18fs*?];[=]	130413898	TCATCACTGAATCCCTAGCACCAAT	AGAGCCAGCAGAATTATACCTTCCT	589	61.87	61.41	44	44	STXBP1	60
157	chr1	S165	.	c.[*723G>C];[=]	.	237996670	GCTACGAGACCTTCACAGAGACAC	GGATGACACTGGCTCCAGATATACA	668	62.67	61.74	54.17	48	RYR2	60
158	chr3	S167	rs138354054	c.[112G>A];[112G>A]	p.[Ala38Thr];[Ala38Thr]	113890728	TACCACCCAGGGCATCACCAA	TCACTCACATACGCACAATCTTCAC	619	63.52	61.58	57.14	44	DRD3	60
159	chr6	S183	rs79326316	c.[10A>G];[=]	p.[Met4Val];[=]	29910340	CCAGAGAAGCCAATCAGTGTCGTC	GCCTTCACATTCCGTGTCTCCTG	495	63.44	63.56	54.17	56.52	HLA-A	60
160	chr6	S183	rs1059537	c.[526G>T];[=]	p.[Glu176*];[=]	29911227	GCCAGGTTCTCACACCATCCAGATA	CGTCTTCCCGTCACTCCTTCAGAG	512	64.13	64.44	52	58.33	HLA-A	60
161	chr6	S183	rs713031	c.[142T>A];[142T>A]	p.[Ser48Thr];[Ser48Thr]	31324666	AGGCTCTCTCGGTCAGTCTGTG	ACTTGTGTCGGGTCCTTCTTCCA	592	63.41	63.67	59.09	52.17	HLA-B	60
162	chr20	S183	rs61731056	c.[1571A>C];[1571A>C]	p.[Gln524Pro];[Gln524Pro]	43723521	CCAACAAGCCCAGATTCCAAACCT	CGCAACAGCAACCACCAAGAGT	605	63.61	64.07	50	54.55	KCNS1	60
163	chr15	S183	.	c.[868C>T];[868C>T]	p.[Arg290Cys];[Arg290Cys]	89872329	CCATACCTGGAAGTTCTCACGAATG	CTGTATTTGGTGTTGAAGGCTGTGT	583	61.42	61.95	48	44	POLG	60
164	chr23	S23	.	c.[1355G>T];[1355G>T]	p.[Arg452Leu];[Arg452Leu]	151123339	CGAGTAGTTATCCAGGCGGTAGACA	CGGAGGCAGCACTTAGACTTGG	384	63.43	63.18	52	59.09	GABRE	60
165	chr16	S4	.	c.[2197C>G];[=]	p.[Leu733Val];[=]	2122341	GAGTCTGACTGGAAGGTGCTGAAG	GGAGTGCCTGCCAAGTAACACA	445	62.88	63.03	54.17	54.55	TSC2	60
166	chr3	S60	.	c.[773C>A];[=]	p.[Thr258Asn];[=]	19389419	GCAATGACGACCTGTCCACAACT	TGTCCTAGAATGAGCAAGCCAGAG	753	63.45	62.19	52.17	50	KCNH8	60
167	chr3	S60	rs148330866	c.[2563G>C];[=]	p.[Val855Leu];[=]	19559510	TGGCTTGAGCACTGACTATGATACA	ACTTACATGAGGCAGAGCAGAGATT	574	61.85	61.86	44	44	KCNH8	60
168	chr10	S70	.	c.[-441C>T];[=]	.	112837314	GGATGTAAGGCGACAGACATAGGAC	TTCTAAGCGGCGGGAGAGAGTAG	269	62.73	63.41	52	56.52	ADRA2A	60
169	chr5	S82	rs79378421	c.[418C>A];[418C>A]	p.[Leu140Met];[Leu140Met]	179135353	GGGAGGTAGAGGAAATGAAGGAGTC	TTCACATAGGCACCACCACATTCT	784	61.91	62.34	52	45.83	CANX	60
170	chr17	S86	.	c.[3947T>C];[=]	p.[Ile1316Thr];[=]	10402328	CTTGGCTTCCTGCTCCTCCTCATA	GCGGATGTTGGTGGTTTGTTGTC	496	63.79	63.17	54.17	52.17	MYH1	60
171	chr17	S86	.	c.[92C>T];[=]	p.[Pro31Leu];[=]	10419868	GCACAGCAGGCTCGTGTAGATG	GGCACAGAACAAGGAGACTGACATT	613	63.77	63.22	59.09	48	MYH1	60
172	chr17	S86	.	c.[*1176T>C];[=]	.	37330270	CAGGTGCCTACGCTGACGACTA	CTGCTGCTGTTGCTGCTCTGTATT	500	64	63.93	59.09	50	CACNB1	60
173	chr23	S92	.	c.[216T>G];[=]	p.[Ile72Met];[=]	18593544	GTCAAAGAAACGACTTTACGAGAGC	TTCCAGCCTGTACCATCACTGTC	471	60.61	62.19	44	52.17	CDKL5	60
174	chr15	D1306	.	c.[998C>T];[=]	p.[Pro333Leu];[=]	78893986	ACAGCACAGCATCAACAGATTCAGA	GAAGTTCGGTTCCTGGTCCTACG	773	63	62.76	44	56.52	CHRNA3	58
175	chr5	D1470	.	c.[4334T>C];[=]	p.[Met1445Thr];[=]	89949725	CGAAGGATGACGGTAATGGAAGCAT	CCCATCTCTCCTACTACCCACAGAA	593	63.2	62.64	48	52	GPR98	58
176	chr5	D1470	.	c.[16313C>T];[=]	p.[Thr5438Ile];[=]	90119358	ACAGTCGTCGTGCTCCAGAAG	CCTGTTGTCGGCAAAGAGATTTAGA	281	62.34	61.31	57.14	44	GPR98	58
177	chr6	D1214(D1482)	.	c.[2000G>A];[=]	p.[Arg667His];[=]	66005779	TGAGCAAGGCTGTGTAGTCAGATTA	ACATTGGCAGATTGTGTGTTGTCAA	448	61.79	62.13	44	40	EYS	58
178	chr17	S178	.	c.[3432G>C];[=]	p.[Glu1144Asp];[=]	62024414	TCTGGTGGTGGTTGGAGTATAGACA	GTGCTGGCTCGACTTCCTCATC	973	62.76	63.22	48	59.09	SCN4A	60
179	chrX	S178	.	c.[1799G>A];[1799G>A]	p.[Arg600Gln];[Arg600Gln]	10188806	TGGCTCATTGTTCCTGCTCACC	TTCCTCCTCAACACATTCACCACAG	397	63.1	62.95	54.55	48	CLCN4	58
180	chr15	D1306	rs41550117	c.[158_159insGCA];[=]	p.[Gln53_Gln54insGln];[=]	89876827	CGAGAGCATCTGGATGTCCAATGG	GGTGTGACAGGCAGAATCCGTAATC	768	63.35	63.63	54.17	52	POLG	60
